# Supplementary material for: Fifteen millennia of human mitogenome evolution in Sicily
Source: Sci Adv. 2025 Nov 14;11(46):eady1674. doi: 10.1126/sciadv.ady1674 (PMC12617465; doi:10.1126/sciadv.ady1674)
Supplement: Supplementary file 2 — Movie S1 [file sciadv.ady1674_movie_s1.zip]

Archive with 1 entries (1 files):
- ady1674_movie_s1.mp4
