# Supplementary material for: Fifteen millennia of human mitogenome evolution in Sicily
Source: Sci Adv. 2025 Nov 14;11(46):eady1674. doi: 10.1126/sciadv.ady1674 (PMC12617465; doi:10.1126/sciadv.ady1674)
Supplement: Supplementary file 3 — Datasets S1 to S11 [file sciadv.ady1674_datasets_s1_to_s11.zip]

Archive with 1 entries (1 files):
- ady1674_datasets_s1_to_s11.xlsx
